# Supplementary material for: Inkjet-Printed and Electroplated 3D Electrodes for Recording Extracellular Signals in Cell Culture
Source: Sensors (Basel). 2021 Jun 9;21(12):3981. doi: 10.3390/s21123981 (PMC8229631; doi:10.3390/s21123981)
Supplement: Supplementary file 1 [file sensors-21-03981-s001.zip]

Archive with 1 entries (1 files):
- sensors-1243820-supplementary.pdf
